# Supplementary material for: Manipulation of Morphology, Particle Size of Barium Sulfate and the Interacting Mechanism of Methyl Glycine Diacetic Acid
Source: Molecules. 2023 Jan 11;28(2):726. doi: 10.3390/molecules28020726 (PMC9863649; doi:10.3390/molecules28020726)
Supplement: Supplementary file 1 [file molecules-28-00726-s001.zip]

Archive with 1 entries (1 files):
- molecules-2112844-supplementary.pdf
